# Supplementary material for: Development and Validation of a Prognostic Signature Associated With Tumor Microenvironment Based on Autophagy-Related lncRNA Analysis in Hepatocellular Carcinoma
Source: Front Med (Lausanne). 2021 Dec 14;8:762570. doi: 10.3389/fmed.2021.762570 (PMC8712323; doi:10.3389/fmed.2021.762570)
Supplement: Supplementary Excel S1 — Clinical data of patients with hepatocellular carcinoma (HCC) from the Cancer Genome Atlas (TCGA) database. [file Data_Sheet_2.XLSX]

## Sheet: indepInput
id	Futime	Fustat	Adjacent_inflammation (0=Absent; 1=Present)	Age	Albumin	Creatinine	Gender (1=Male, 2=Female)	Height	Weight	ECOG	Fetoprotein	M	N	T	TNM	Grade	Family_history (0=Absent; 1=Present)	Vascular (0=Absent; 1=Present)	Alcohol_consumption (0=Absent; 1=Present)	Fibrosis (0=Absent; 1=Present)	riskScore
TCGA-WQ-A9G7	0.0821918	0		71	3.5	0.4	2	157	69			0		3		3	0	0	0	1	5.9607
TCGA-GJ-A6C0	0.0849315	1		75			2	160	78					2	2	3	1	1	0		1.03415
TCGA-BC-A10Z	0.0931507	1	0	62	3.1	1.2	2		84		779		0	1	1	2	1	0	0		0.801134
TCGA-2Y-A9HA	0.0986301	1	0	70	3.5	0.8	1	169	89	0	114			2	2	1	0		1	0	1.22963
TCGA-DD-A73E	0.120548	0	1	66	4.7	1.2	1	172	51	0	1	0	0	1	1	1	1	0	0	1	0.911463
TCGA-5R-AAAM	0.126027	1	1	65	3	0.7	2	163	55	1	32	0	0	2	2	3	0	1	0	1	0.663422
TCGA-UB-A7MD	0.142466	1		67	3.5	1	1	175	99	0	23		0	1	1	3	0	1	1	1	1.29927
TCGA-G3-A7M9	0.153425	1	0	70	3.3	1	1	170	48	0	22868			3	3	3		1	0	1	9.05545
TCGA-ED-A8O6	0.153425	1	1	50	2.8	2.8	2	165	101		3000	0	0	3	3	3	0	1	0	1	1.58603
TCGA-G3-AAV6	0.178082	1	1	53	3.9	0.9	2	165	88	0	57875	0	0	3	3	3		1	1	0	1.50429
TCGA-KR-A7K0	0.178082	1		65	2.8	0.7	1	174	58		11	0	0	1	1	3	0	0	1		0.838713
TCGA-GJ-A9DB	0.183562	1		68	4.5	1.1	1	187	85				0	1	1	2	1	0	0		0.891033
TCGA-DD-A11A	0.216438	0	0	67		1.1	1	156	67	0	223	0	0	1	1	1	0	0	0	0	0.696418
TCGA-CC-5260	0.238356	1		61			2	153	59			0	0	4	3	2	0	0	1	0	1.69457
TCGA-BC-A10W	0.249315	1		50	2.8	0.8	1		88		79			4		2	1		0	1	0.881578
TCGA-HP-A5MZ	0.249315	1		78		124	1	185	71			0		1	1	3		0	0		0.733417
TCGA-QA-A7B7	0.257534	0	1	48	4.2	1	1	180	68	1	1751			2	2	2	0	1	1		1.20195
TCGA-CC-5261	0.265753	1		44			1	175	80			0	0	2	2	2		0	0	1	0.929465
TCGA-CC-A1HT	0.276712	1		50			1	163		4		0	0	3	3	1	0		0	0	2.04708
TCGA-CC-5264	0.279452	1		71			1	160				0	0	3	3	3		0	0	0	0.918971
TCGA-CC-5262	0.282192	1		67			1	170				0	0	4	3	1	0		1	0	0.90553
TCGA-DD-AACL	0.293151	1		66	3.3	1	2	150	73	1	1368	0	0	1	1	2	0	0	0	1	2.90232
TCGA-DD-AADF	0.315068	1		64	3.5	0.6	2	145	134	1	725	0	0	1	1	3	0	0	0	1	1.02935
TCGA-CC-5263	0.353425	1		35			1	163				0	0	3	3	1	0	0	0	0	3.9627
TCGA-CC-5258	0.353425	1		48			1		90	3		0	0	2	2	3	0	0	1	1	0.966143
TCGA-DD-AAD0	0.375342	0	1	73	3.4	0.5	2	150	66	0	4	0	0	1	1	2	0	0	0		2.76267
TCGA-CC-A8HT	0.383562	1		74			1	159	64	4		0	0	3	3	2	0				5.83944
TCGA-DD-AAE6	0.386301	0	0	59	4.4	0.8	2	159	64	0	113	0	0	1	1	3	0	1	0	1	0.88345
TCGA-BC-A112	0.419178	1		80	4.1	2.1	1	165	73		233			3		3	0	0	0	0	0.928754
TCGA-DD-AACX	0.465753	0	1	66	4.2	0.8	1	155	78	1	3	0	0	2	2	1	0	0	1		1.14409
TCGA-DD-A39Y	0.468493	1	0	67	4	0.8	1	176	54	2	5600	0		1	1	1	1	0	0	1	1.8299
TCGA-DD-AACZ	0.468493	1		63	4.5	0.6	2	149	58	1	25	0	0	1	1	2	0	1	0	0	1.27937
TCGA-G3-A3CI	0.493151	0	1	71	0.4	0.9	1	167	88	1	2	0	0	1	1	2	0	0	0	1	0.684694
TCGA-DD-A1EI	0.50137	0	1	46	5.1	0.9	1	175	44	2	24	0	0	1	1	3	0	0	0	1	0.870114
TCGA-FV-A3R2	0.531507	1		75			1		69					1	1	2	1		0	1	1.10026
TCGA-DD-AACH	0.534247	1	1	69	4.3	1.2	1	160	79	0	7	0	0	2	2	3	0	1	0	0	1.59646
TCGA-CC-A9FS	0.578082	0		55			1	174	70	2		0	0	2	2	4	0		0		0.825739
TCGA-UB-A7MF	0.586301	1		56	3.6	0.9	1	195	62		2505			3	3	3	1	1	0	0	0.99913
TCGA-CC-A7IE	0.594521	1		57			1	172	79	3		0	0	3	3	3	0		1		2.08989
TCGA-CC-A123	0.6	0		24			2		48	3		0	0	3	3	3		0	0		0.934457
TCGA-DD-A119	0.610959	1	0	40	3.9	1.3	1	160	71	1	1836	1	0	3	4	2	1	1	0	1	0.741547
TCGA-MR-A520	0.627397	0		58			1	179						1	1	1			0		0.638389
TCGA-DD-A3A1	0.638356	1	0	65	3.8	1.1	1	185	58	0	6	0	0	3	3	3	1	1	0		1.85774
TCGA-FV-A3I1	0.676712	1		81			2		70				0	2	2	2	0	1			0.747357
TCGA-CC-A9FW	0.679452	0		68			1	175	64	3		0	0	3	3	3	0		1		1.59914
TCGA-CC-5259	0.684932	0		60			2	153	53			0	0	4	3	3	0		0		0.893517
TCGA-2Y-A9HB	0.712329	0	0	66	3.9	0.8	1	167	58	0	21			1	1	2	0	0	0	1	0.788621
TCGA-CC-A7IK	0.717808	1		59			1	168	151	2		0	0	3	3	2	0				1.05121
TCGA-4R-AA8I	0.717808	1	0	66	3.8	0.7	1	171	89	1	5			2	2	2	0	1	1	1	0.950703
TCGA-CC-A5UE	0.745205	1		48			1	175	77	3		0	0	4	3	3	0		1	0	5.49406
TCGA-CC-A7IL	0.761644	1		61			1	174	81	2		0	0	3	3	1	0		0		0.800935
TCGA-CC-A8HV	0.764384	1		51			2	159	70	2		0	0	2	2	3	0		1		3.83232
TCGA-DD-A73B	0.775342	1		72	3.5	0.9	2	154	51	0	30	0	0	1	1	3	1	0	0	1	0.628202
TCGA-MI-A75C	0.79726	0		64	4	1	1	175	72	1	4	0	0	1	1	2		0	1	1	1.24828
TCGA-ED-A66Y	0.810959	1	1	51	6	4.4	2	160	73		12100	0	0	3	3	3	0	1	0	1	1.23544
TCGA-CC-A7IG	0.819178	1		47			1	174	97	2		0	0	2	2	1	0				2.49855
TCGA-CC-A8HS	0.821918	1		18			1	172	58	3		0	1	3	3	1	0		0		2.98828
TCGA-CC-A3M9	0.821918	1		45			1	174	74	2		0	0	3	3	2	0		0		4.92081
TCGA-CC-A3MA	0.830137	1		61			1	168	86	3		0	0	3	3	3	0		1		1.73265
TCGA-EP-A3JL	0.830137	0		76	4.1		1	168	67	0	13			1	1	2	0	0	0	1	0.766297
TCGA-CC-A5UD	0.832877	1		45			1	170	65	1		0	0	3	3	2	0		1	0	2.30408
TCGA-BC-A10R	0.843836	1	1	66	4	0.7	2		69		27			3		3	1	1	0		0.737152
TCGA-UB-AA0V	0.860274	0	1	69	3.8	0.7	2	175	63	0	3				1	2	1	0	0		0.677178
TCGA-CC-A3MB	0.863014	1		36			1	176		3		0	0	3	3	2	0		0		1.39865
TCGA-5C-A9VH	0.882192	0	0	70			1	165	74	0		0	0	1	1	4	0	0	0		0.764126
TCGA-UB-AA0U	0.89589	0	1	60	3.9	0.6	1	178	75	0	26			2	2	2	1	0	1		0.845479
TCGA-5C-A9VG	0.89863	0	0	58			1	170	102	0		0	0	2	2	3	0	1	0		1.20739
TCGA-MR-A8JO	0.90411	0		34	4.1		1	196	58		2		0	1	1	1	0	0	0		1.1095
TCGA-ZS-A9CG	0.934247	0	1	55	40	72	1	179	94	0				2	2	3		1	1	1	0.811963
TCGA-CC-A8HU	0.942466	1		39			2	163	106	3		0	0	3	3	3	0		0		1.69287
TCGA-WJ-A86L	0.945205	0	0	68	4.2	0.9	2	159	52	1	16			1	1	3	0	0	1		1.43589
TCGA-CC-A5UC	0.950685	1		63			1	165	71	2		0	0	3	3	1	0		1		1.17275
TCGA-DD-AAC9	0.950685	0	1	51	4.2	1.3	1	174	62	0	5	0	0	1	1	3	0	0	0	1	0.660036
TCGA-DD-A1EE	0.956164	1	1	73	2.7	1.2	1	175		2	3	0	0	3	3	2	0	0	1		0.880789
TCGA-G3-AAV5	0.969863	0		67	4.2	0.8	1	165	65	1		0	0	2	2	2		1	1	1	1.0917
TCGA-2Y-A9H6	0.978082	0	0	68	4	1.8	2	156	79	0	114			1	1	3	1	1	0		0.74221
TCGA-K7-AAU7	0.983562	0		61			1		84	0	290			2	2	3	1	1	0	1	2.22826
TCGA-G3-AAV1	0.983562	1	1	51	3.2	0.7	1	181	85	1	8	0	0	4	3	2		1	0	0	0.798057
TCGA-G3-A7M7	0.989041	0	1	65	3.5	0.6	1	181	80	0	4			1	1	2		0	1	1	0.680664
TCGA-G3-AAV7	0.989041	0	1	38	4	1.1	1	165	103	0	3	0	0	2	2	2		1	1		3.41764
TCGA-EP-A3RK	0.994521	0		73	4.3		1	178	88	0	7			3	3	2	0		0	1	0.90304
TCGA-CC-A3MC	0.994521	0		54			1	163	73	3		0	0	3	3	4	0				0.79857
TCGA-CC-A7IH	1	0		58			1	175	68	3		0	0	3	3	3	0		0		0.933981
TCGA-DD-AACF	1	1	1	68	3.5	1.1	1	168	56	0	16	0	0	1	1	2	0	0	0	0	0.754698
TCGA-FV-A3R3	1.00274	1		38	2	1.3	2	161	64	1				1	1	3	0	0	0	1	0.654124
TCGA-LG-A9QD	1.00274	0	1	68	2.9	0.9	1	168	92			0	0	3	3	3	1	0	0		0.743723
TCGA-G3-AAV2	1.01918	0		50	4.2	1	1		125	0	4	0	0	1	1	1		0	0		0.752706
TCGA-DD-A4NQ	1.02192	1	1	60	4.4	0.8	1	159	62	0	141	0	0	2	2	2	1	1	1	1	2.04102
TCGA-DD-AACD	1.04384	1	1	48	3.9	1	1	182	67	1	2	0	0	1	1	2	1	1	0	0	0.693892
TCGA-CC-A7IJ	1.04658	0		56			1	165	68	2		0	0	2	2	3	0		1		1.32551
TCGA-LG-A6GG	1.06027	0	0	79	3.7	0.6	2	158	82	0		0		2	2	2		1	0		0.771978
TCGA-BC-A69I	1.06027	0	0	69		1.2	1	180	70	0	2	0	0	1	1	4	1	0	1		0.646116
TCGA-ED-A7PY	1.06849	0	1	20		3.9	2	156	57		2	0		2	2	2	0	1	0	0	0.953069
TCGA-DD-A1EF	1.07945	1	1	57	4.5	0.9	2	164	55	2	16211	0	0	1	1	2	1	0	0	0	1.0888
TCGA-WQ-AB4B	1.08219	0		62	3.3	1.1	1	175	43		5	0		2	2	3	0	1	0	0	0.732542
TCGA-ZP-A9D4	1.08219	0	1	64	4.3	0.6	2	155		0	2			1		3	0	0	0	0	1.00217
TCGA-3K-AAZ8	1.08493	0		65			1	172	129					3	3	3	0		0	1	0.754135
TCGA-CC-A7II	1.09315	0		54			1	168	69	2		0	0	3	3	3	0		0		4.96996
TCGA-ED-A7XP	1.09589	0	1	53	6.9	4.8	2	157	74		18	0	0	2	2	1	0	1	0		0.904583
TCGA-ED-A66X	1.11233	0	1	35	4.7	4.5	1	170	48		5840	0	0	3	3	2	0	1	0		0.885687
TCGA-ED-A8O5	1.11233	0	1	59	4.2	3.4	2	165	72		498	0	0	3	3	2	0	1	0	1	0.98742
TCGA-ED-A82E	1.11781	0	1	60	4.3	2.8	2	150	98		4	0	0	3	3	2	0	1	0	1	1.65549
TCGA-BD-A3EP	1.12055	0	1	75	3.8	1.1	2	168	61	1	17	0	0	1	1	4	0	0	1		1.05126
TCGA-DD-AA3A	1.12329	1	0	81	4.9	0.7	2	151	72	1	1		0	1	1	1	1	0	0	0	6.46175
TCGA-YA-A8S7	1.12877	1	1	68	2.1	0.7	1	164	89		56		0	3	3	3	0	0	0	0	1.66223
TCGA-G3-AAV3	1.12877	0	1	58	4.4	0.6	2	168	109	1	5	0	0	2	2	1	1	0	1		0.731806
TCGA-DD-A1EL	1.13699	1	1	23	4.4	1	1	182	62	0	5	0	0	2	2	3	0	0	1		1.4371
TCGA-DD-AACP	1.13699	0	0	64	4.1	1.1	1	155	62	0	227	0	0	1	1	2	0	0	1		1.26463
TCGA-G3-A25S	1.13973	1	1	64	0.4	1	1	166	54	1	281	0	0	1	1	3	0	1	0	0	1.08999
TCGA-DD-A3A7	1.14795	1	1	67		1.4	1	188	58	1	120	0	0	3	3	3	1	1	0	1	1.7225
TCGA-ED-A627	1.1589	0		74			1	176	90	2		0		1	1	3			0	0	0.7618
TCGA-LG-A9QC	1.16438	0	1	48	4.7	0.8	1	188	104			0		1	1	2	1	1	0		1.20174
TCGA-DD-AADC	1.16438	1		53	3.8	0.8	1	176	67	0	36	0	0	1	1	3	0	1	0	0	1.30012
TCGA-ED-A7XO	1.16986	0	1	29	4.2	4.9	1	175	93		4	0	0	3	3	2	0	1	0		0.725309
TCGA-G3-A7M8	1.17808	0		31	3.5	0.7	1			0	5			1	1	2		0	1	1	0.693341
TCGA-DD-AACQ	1.18356	1		50	4.2	1.3	1	169	75	0	7	0	0	2	2	2	0	0	0		1.11309
TCGA-DD-AADQ	1.19452	0		59	4.4	0.7	1	165	60	0	7	0	0	2	2	2	0	0	0	1	0.7897
TCGA-ES-A2HT	1.2	1	1	54	4.1	0.7	1	174	77	1	4			1	1	1	0	0	0	0	0.589018
TCGA-BC-A69H	1.21644	0	0	64	4.3	0.8	1	173	81	1	103900	0		2	2	3	0	1	0	1	2.59055
TCGA-G3-A7M5	1.22466	0	0	76	4.1	1.9	1	164	75	0	6			1	1	1	0	0	1	1	0.701712
TCGA-5R-AA1D	1.23014	0	0	17	3.3	0.7	2	161	108	1	5	0	0	3	3	3	0	1	1	1	0.742512
TCGA-G3-A25Y	1.23836	1	1	52	0.4	0.6	2	158	79	0	35	0	0	1	1	2	0	0	0	0	1.07236
TCGA-DD-AADO	1.2411	0		55	4.5	0.6	1	168	62	0	176037	0	0	1	1	2	0	1	0	1	1.13943
TCGA-DD-AADP	1.25479	0		45	3.7	0.5	1	167	75	0	9	0	0	1	1	2	0	1	0	1	0.640932
TCGA-RC-A7SH	1.28219	0	0	42	4.1	0.8	1	174	75	1	2466	0	0	2	2	3		1	1		1.80821
TCGA-DD-AACG	1.28493	1	1	52	3.6	1.5	1	168	74	0	11718	0	0	2	2	3	0	1	0	0	0.967228
TCGA-RC-A7SK	1.29315	0	0	59	4.3	1	1	169	95	0	25	0	0	1	1	3		1	1		0.820535
TCGA-DD-AADS	1.29863	0		63	3.7	0.9	1	164	64	0	11	0	0	1	1	2	1	0	0	1	0.620363
TCGA-G3-AAV0	1.30411	0	0	58	4.2	0.9	1	158	79	0	4	0	0	1	1	2		0	1	1	0.714742
TCGA-DD-AAEB	1.30959	0		60	4.1	0.6	1	161	64	1	1	0	0	1	1	3	0	0	0		0.777807
TCGA-G3-AAUZ	1.31507	0	1	48	3.8	0.8	1	160	66	0	3	0	0	1	1	2		0	0	1	0.820983
TCGA-UB-A7ME	1.33151	0	1	51	4.2	1.1	1	165	61	0	1388			1	1	2	0	0	0		0.754283
TCGA-UB-A7MC	1.36986	0	1	59	3.9	0.7	1	176	122	0	126		0	3	3	2	0	1	1		0.803127
TCGA-MI-A75E	1.38904	0		61	3		1	175	108	1	5	0	0	4	3	2	1	1	1	1	0.745148
TCGA-K7-A6G5	1.40274	0		66			1	184	69	0			0	1	1	1		0	0		0.686456
TCGA-K7-A5RG	1.42192	0		66			1	173	103		19			1	1	1	1	0	0		0.810705
TCGA-G3-A5SM	1.42466	0		58	3.2	0.5	1	184	82	1	12	0		2	2	3	0	0	1		0.746642
TCGA-5R-AA1C	1.42466	0	0	57	3	1	1	174	102	1	2	0	0	2	2	4	0	1	0	1	0.783045
TCGA-DD-A3A3	1.46575	1	0	45		1.2	1	167	57	1	6	0	0	1	1	3	0	1	0	1	0.846497
TCGA-O8-A75V	1.47397	0	1	54	3.8	1	1	180	76		7			1	1	3	1	0	1		0.764958
TCGA-BC-A5W4	1.49863	1	0	69	4.2		1	183	69			0		3	3	3	0	1	0		1.34916
TCGA-DD-AAE1	1.51233	0	1	52	4.1	0.8	1	169	59	0	2693	0	0	1	1	2	0	0	1		0.953391
TCGA-DD-AADU	1.51781	0	0	60	4.3	0.8	1	166	51	0	52	0	0	2	2	2	1	1	0	0	0.722051
TCGA-DD-AADY	1.52055	0	0	55	3.5	0.6	2	161	74	0	9	0	0	1	1	3	0	0	0		0.601018
TCGA-2Y-A9H5	1.52055	1		59	4.9	0.6	2	157	92		11700		0	1	1	3	1	0	1	1	0.750931
TCGA-DD-AAE0	1.52055	0	1	45	4.8	0.5	2	159	61	0	8751	0	0	3	3	2	0	0	0		5.80555
TCGA-WX-AA47	1.52329	1	1	33	2.8	0.6	2	168	93	2	1			3	3	2	0	1	1		0.900359
TCGA-DD-A1EK	1.52877	1	1	64	4.3	0.7	2	159	58	0	19	1	0	4	4	2	1	0	1		0.817039
TCGA-BC-A8YO	1.53973	0	0	66	4.3	0.8	2	170	70			0	0	4	3	4	1	1	0	1	1.15588
TCGA-DD-AAD1	1.54521	0		51	4.5	0.5	2	161	75	1	451	0	0	1	1	3	0	0	1	1	0.895085
TCGA-DD-AAE3	1.55068	0	0	50	4.7	0.8	1	165	40	0	2	0	0	1	1	3	0	0	0		0.63243
TCGA-EP-A12J	1.56164	0		62	4.2	0.8	1	173	74					1	1	2	1	0	0	0	0.833875
TCGA-DD-AADV	1.5726	0	0	50	3.8	0.9	1	176	55	0	11	0	0	1	1	2	0	0			0.977993
TCGA-DD-AAEA	1.57534	0		65	4.5	0.9	1	163	45	0	2	0	0	1	1	2	0	0	0		1.23548
TCGA-RC-A7SF	1.5863	0	0	66	4.4	1	1	170	57	0	87	0	0	1	1	1		0	1		0.824167
TCGA-FV-A2QR	1.59178	1		75			1		82			0	0	1	1	1	1		0	0	0.807227
TCGA-G3-A3CK	1.60274	0	1	61	0.2	1.1	1	170	58	0	3	0	0	1	1	1	1	0	1	1	0.756654
TCGA-DD-AADW	1.60822	0	0	48	4.3	0.8	1	163	61	1	250	0	0	1	1	2	0	0	0	1	1.07795
TCGA-RC-A7SB	1.61096	0	0	53	4.8	1.1	1	166	78	0	3	0	0	2	2	2		0	0	0	0.764824
TCGA-G3-A3CJ	1.6274	0	1	52	0.4	0.8	1	174	78	0	3	0	0	2	2	3	0	1	1		0.715808
TCGA-EP-A2KB	1.63288	1		46	3.8		2	165	57	1	2128			1	1	2	0	0	0	0	1.44987
TCGA-UB-A7MB	1.64658	0	0	24	3.1	0.4	1	180	69	0	1865			2	2	2	0	1	0		0.960162
TCGA-DD-A39Z	1.64658	1		43	3.1	0.7	2	165	61	2		0		2	2	2	1	0	0	0	0.938697
TCGA-DD-A1EC	1.64932	0	0	20	3.2	0.8	2	157	62	1	2	0	0	1	1	3	0	0	0	1	0.822589
TCGA-DD-AAE4	1.66575	0	0	49	4	0.5	2	157	50	0	7	0	0	1	1	2	0	0		1	0.764895
TCGA-EP-A26S	1.66575	0	1	70	3.5		1	168	87	1			0	1	1	2	0	0	0	1	1.54359
TCGA-DD-A3A4	1.67671	1	0	37	3.3	1	1	189	62	0		0	0	3	3	3	1	0	0		0.740931
TCGA-WX-AA44	1.68493	0	0	64	4.4	0.6	2	152	57	1	48			1	1	2	0	0		0	1.17383
TCGA-G3-A5SL	1.70137	0	0	70	4.2	1	1	180	96	0	4	0		2	2	2	0	1	0	0	0.703055
TCGA-EP-A2KA	1.71781	1		52		0.7	2	178	94	0	13			3	3	2	1		1		1.42768
TCGA-MI-A75I	1.72603	0		61			1	188		1				2		1	1				1.0206
TCGA-K7-A5RF	1.72877	0		64			1	177	84		5			1	1	2	0		0		0.629079
TCGA-G3-A7M6	1.73151	0	1	60	3.6	0.6	2	158	123	0	24			1	1	2		0	0	1	3.61871
TCGA-2Y-A9H8	1.73425	1		85	4.2	0.6	2	150	51	2	234000			1		2	1		1		1.11935
TCGA-DD-AADL	1.74247	0		58	3.5	0.5	1	159	65	0	14	0	0	1	1	2	1	1	0	1	1.15765
TCGA-DD-AAE2	1.74795	0	0	51	4.4	0.8	1	174	43	0	41	0	0	1	1	3	0	0	1		0.736301
TCGA-PD-A5DF	1.75068	1		58			2	167	80			0	0	4	3	3	1		1		0.739589
TCGA-RC-A7S9	1.75342	0	1	47	4.3	0.7	2	161	62	0	10	0	0	1	1	2		0	1	1	0.957805
TCGA-DD-A39V	1.76164	1	0	77	4	0.9	1	174	59	1		0		2	2	1	1	0	1		0.845493
TCGA-DD-AAE7	1.76438	0	1	72	4.7	0.9	1	172	54	0	1	0	0	1	1	3	0	0	0		0.630938
TCGA-CC-A7IF	1.77808	1		59			1	169	91	3		0	0	3	3	2	0				1.09744
TCGA-G3-A25Z	1.79452	0	1	58	0.4	1.1	1	173		0	44	0	0	1	1	1	1	0	1	1	0.705062
TCGA-DD-AAD2	1.80274	0	1	66	3.5	0.8	1	156	69	0	25	0	0	1	1	2	0	1	0	1	0.7417
TCGA-DD-A4NE	1.80822	1	0	75	4.2	0.8	2	170	52	0	28	0	0	3	3	3	1	0	0	1	0.812564
TCGA-DD-A11C	1.8137	0	0	69	3.6	0.9	1	186	70	1	11	0	0	1	1	3	1	0	1	1	0.820543
TCGA-G3-A6UC	1.83836	0	1	65	4.6	0.9	1	182	65	0	4	0	0	3	3	2		1	1	1	0.741771
TCGA-DD-AAD6	1.8411	0		66	2.7	1.1	1	167	62	1		0	0	3	3	2	0	0	0	0	0.811629
TCGA-G3-A3CG	1.84384	0	1	80	0.4	0.9	1	168	85	1	67	0	0	1	1	2	0	1	0		0.64262
TCGA-BC-A3KG	1.86301	0		68	3.6	0.7	2	159	57		618	0	0	2	2	2	0	1	0	1	1.32955
TCGA-ES-A2HS	1.88493	1	1	80	3.8	0.6	1	180	85	1	1			1	1	3	0	0	0	0	0.700028
TCGA-XR-A8TF	1.89863	1	0	74	3.9	0.8	1	166	69	0	39			1	1	2	0	0	0	0	0.844493
TCGA-DD-A73D	1.89863	0	1	68	4.5	0.8	2	170	59	0	4			2	2	3	1	1	0	1	0.6809
TCGA-2Y-A9H9	1.90959	0	0	70	4.7	0.8	1	178	54	0	12		0	1	1	4	1		0	0	0.746916
TCGA-MI-A75G	1.91233	0		63	2.3	0.5	1	178		1	6	0	0	2	2		1	0	0	1	0.773607
TCGA-G3-A5SJ	1.91233	0	1	59	4.1	1.3	1	171	172	0	3	0		1	1	2	0	0	0	1	1.33129
TCGA-DD-A73C	1.92055	0	0	65	4.9	0.8	2	159	64	0	3	0	0	3	3	2	1	0	1	1	0.672595
TCGA-ZP-A9CZ	1.93425	0		72	4.4		1	167	130	0	8			1		2	1	0	0		0.832147
TCGA-BC-A10Y	1.94795	1	0	76	4	1	1	175	74		10575			4		1	0	1	0	1	0.978881
TCGA-DD-AAEG	1.96986	0	0	59	3	0.6	2	149		0	1	0	0	1	1	2	0	0	0		0.795649
TCGA-DD-AAE9	1.97808	0	1	69	4.1	0.9	1	165	63	0	3	0	0	1	1	2	0	0	0		0.820619
TCGA-2Y-A9GS	1.98356	1	0	58	4	1.6	1	162	78		74			2		2			1		1.10447
TCGA-DD-A73A	1.99452	0	1	71	4.4	1.4	1	174	61	1	4	0	0	1	1	2	0	0	1	1	0.831783
TCGA-FV-A2QQ	1.99726	0		80			1		106				0	1	1	2		0	1	1	0.65302
TCGA-G3-A5SK	2.03836	0	1	58	3.3	0.6	1	169	90	0		0		1	1	1			0		0.626745
TCGA-MI-A75H	2.04658	0		77	3.3		1	173	87	1	11					2		1	0		0.862757
TCGA-HP-A5N0	2.06027	1	0	90	2.6	0.5	2	156	65	0		0				2	1		0	0	0.740478
TCGA-WX-AA46	2.07123	0	0	61	4.6	1.2	1	156	71	0	1			2	2	2	1	1	0	0	0.646929
TCGA-2Y-A9GY	2.07397	1	0	64	4.2	0.6	2	161	85		27600			2	2	3	1		0		3.97466
TCGA-DD-AAED	2.09041	0	1	51	4	0.5	1	166		0	2405	0	0	1	1	2	0	0	1		3.59379
TCGA-ZP-A9D2	2.09589	1	1	51			1	172	86	0				2		3	1	1	0		1.24721
TCGA-G3-A5SI	2.10411	1	1	44	2.8	0.4	1	177	74	1	9	0	0	2	2	3		0	0		0.710346
TCGA-BC-A10X	2.10959	1	0	52	3.6	0.7	2		69		264		0	3	3	3	1	1	0	1	0.601341
TCGA-G3-A3CH	2.13699	0	1	53	0.3	0.9	1	178	56	0	41	0	0	3	3	3	0	0	1		0.704363
TCGA-ZP-A9CY	2.14247	0	1	66	3.9		2	152	78	1				1		3	1	0	0	1	0.836351
TCGA-DD-AAEH	2.14795	0	0	73	2.9	0.6	1	163	81	2		0	0	1	1	3	0	1	1		0.812872
TCGA-NI-A8LF	2.18904	0	0	74	1.2	15	1	171	61	1				1	1	3	1	0	1		0.802026
TCGA-DD-A4NG	2.19726	1	0	77	4.5	0.9	1	164	54	1	3	0		3	3	3	1	1	0	0	0.769026
TCGA-DD-AAEE	2.21918	0	0	55	4.7	0.9	1	160	41	0	3	0	0	1	1	1	0	0	1		1.06155
TCGA-DD-A4NI	2.23562	0		67	4.4	1.1	1	172	59	0	6	0		2	2	4	1	0	0	1	0.725349
TCGA-ED-A4XI	2.24384	0	0	58	2.9	54	1	170	64		573	0	0	2	2	2	0	1	0	0	0.689642
TCGA-DD-A39W	2.26575	1		29			2	177	52			0	0	3	3	1		0	0	0	1.00726
TCGA-KR-A7K2	2.27123	0		64	3.3	1.1	1	166	100		14	0	0	1	1	1		0	0		0.772778
TCGA-BC-A10U	2.29315	1		69	4.3	0.9	1		40		38			2		1	1		1		2.50267
TCGA-BC-A10T	2.29315	1		76	3	1.2	1		104					4		2	0	0	0		0.775622
TCGA-2Y-A9GZ	2.32329	1	0	82	4.5	1.1	2	153	139		7			2	2	2	1		0		0.802189
TCGA-UB-A7MA	2.32329	0	0	62	4	0.7	2	165	56	0	2008	0	0	2	2	2	0	1	1		2.43564
TCGA-FV-A3I0	2.32329	0		76	4.4		2		91			0		2	2	3		1	0	0	1.74412
TCGA-BC-4073	2.32603	0		73		1.5	1		69	0			0	3	3	3	1	1	0		1.45872
TCGA-ED-A5KG	2.33973	0	1	60	6	3.9	2	160	47		3177	0	0	2	2	1	0	1	0	1	1.61771
TCGA-G3-A25V	2.35616	0	0	68	0.4	0.7	1	187	77	2	15	0	0	1	1	2	0	0	0	0	0.674507
TCGA-GJ-A3OU	2.40822	0		59	3.2	0.6	1	167	74		8			1	1	2	1	0	0	1	0.863715
TCGA-DD-AADN	2.46027	0		59	3.5	0.8	1	160	63	0	151367			1	1	2	0	1	0	0	1.65512
TCGA-XR-A8TG	2.46027	0	1	58	4.3	0.9	1	184	73	0	1	0		1	1	3	1	0		0	0.812601
TCGA-DD-A4NN	2.46301	1		56	4.3	0.9	2	163	63	0	4223	0	0	1	1	2	1	0	0	1	0.758339
TCGA-KR-A7K8	2.48219	0	0	57	3.3	1.1	1	170	90		154	0	0	1	1	2	1	0	0	1	0.997364
TCGA-ED-A459	2.49315	0		47	5200	1.1	1	167	73		267	0	0	2	2	2	0	1	0		1.27208
TCGA-DD-A4NH	2.51233	0	0	65	4	0.8	2	157	57	0	92889	0	0	3	3	2	1	1	1	0	3.14598
TCGA-XR-A8TE	2.53425	0	0	16	3.9	0.4	1	157	83	0	809		0	3	3	3	0	0	0	0	0.966662
TCGA-DD-A4NJ	2.54247	0	1	54	4.7	0.7	2	164	68	0	5	0	0	2	2		1	0	0		1.06865
TCGA-DD-A3A9	2.55068	1	0	64	4	0.9	2	168	56	1	19930	1	0	4	4	2	0	0	1	0	0.964947
TCGA-DD-A4NF	2.58082	0	1	72	4	0.9	1	173	93	0	6	0	0	1	1	1	0	0	0		0.916404
TCGA-KR-A7K7	2.60548	0		61	3.4	0.8	2	168	104		308836	0	0	2	2	3		1	1	1	1.0813
TCGA-DD-A4NB	2.70959	0	1	25		0.8	1	185	77	1	3	0	0	1	1	2	1	0	0	0	0.792009
TCGA-DD-A1EJ	2.75342	1	1	71	3.5	0.6	2	154	46	2	18840	0	1	1	3	1	1	0	1		1.39178
TCGA-DD-A4NA	2.76164	0	0	67		0.8	2	166	52	0	3	0	1	2	3	2	1		0	1	3.87186
TCGA-XR-A8TD	2.82192	0	0	49	3.8	0.5	2	156	59	1	188	0	0	3	3	3		0	0	1	1.21269
TCGA-DD-AADK	2.87397	0	0	68	4.4	1.2	2	150	62	0	236	0	0	2	2	2	0	1	0	1	0.738328
TCGA-DD-AADJ	2.92055	0		70	4.2	0.6	2	154	71	0	708	0	0	1	1	3	0	0	0	1	0.617657
TCGA-DD-AAEK	2.92329	0	0	51	4.1	0.7	1	169	73	0	5166	0	0	2	2	3	0	0	0		0.729221
TCGA-DD-AADI	2.9726	0		43	3.8	0.8	2	165	88	0	27	0	0	1	1	2	0	0	0	1	1.0375
TCGA-DD-A73F	2.9726	0	0	77	4.6	1	2	164	53	1	283	0	0	1	1	2	1	0		1	0.742983
TCGA-ZP-A9CV	2.98082	1	1	59	4	0.8	1	173	79	1	48			1		3	0	0	0	1	0.696874
TCGA-ZP-A9D0	2.98904	0	1	67	4.1	0.9	2	165	74	0				1		2	0	0	1		0.609083
TCGA-RG-A7D4	3.00822	0		69	3	1	1	172	93		5650	0	0	2	2	3	1				1.21524
TCGA-BD-A3ER	3.05479	0	1	62	3.9	0.9	1	188	66	0	5			2	2	4	0	0	0	1	0.698336
TCGA-BC-A10Q	3.10959	1		72	4.1	0.6	2		61					2		2	1	0	0	1	1.67577
TCGA-DD-AADG	3.13699	0	1	70	4.2	1	1	160	72	0	2256	0	0	3	3	3	0	0	0		0.864543
TCGA-DD-A114	3.14795	1	1	42	3.5	1.2	1	173	95	1	21	0		2	2	2	0	1	1	1	0.796656
TCGA-2Y-A9H7	3.2	0	0	81	3.4	1.2	2	157	75	2	6		0	1	1	2	0	0	0	1	0.870201
TCGA-DD-A4NK	3.31507	1	0	80	4.1	1.1	2		57	0	3	0	0	3	3	2	1	0	0	1	0.805188
TCGA-DD-AAD8	3.33973	0	1	73	4.3	0.6	2	152	79	0	4	0	0	1	1	1	0	0	0	1	0.813443
TCGA-2Y-A9H1	3.36712	1		58	4.4	0.9	1	171	104	1	3			1	1	2	0		1	1	0.686238
TCGA-DD-AADD	3.3726	0		51	4.1	0.9	1	168	72	1	9804	0	0	1	1	2	0	0	0	1	1.10465
TCGA-DD-AADA	3.37808	0		66	4.1	0.6	2	147	64	0	8698	0	0	1	1	2	0	1	0	1	0.833096
TCGA-ZS-A9CE	3.4	0	0	79	44	78	2			0				2	2	2		1	0	1	0.89587
TCGA-DD-AADB	3.40274	0		51	4.5	0.8	1	165	62	0	419	0	0	1	1	2	0	0	0	1	1.28605
TCGA-2Y-A9GW	3.48219	1	0	64	4.5	1	1	182	78		2		0	1	1	2	1		1		0.734933
TCGA-DD-AAD3	3.54795	0	1	43	3.9	0.8	1	178	58	0		0	0	1	1	3	0	0	0	1	0.61406
TCGA-DD-AACN	3.56712	0		32	3.9	1.5	1	171	55	0	699	0	0	1	1	2	0	0	0		0.940208
TCGA-XR-A8TC	3.66849	0	1	43	3.9	0.7	2	155	73	0	47			1	1	2	0	0	0	1	0.810698
TCGA-DD-AAD5	3.68493	0	1	54	3.7	0.6	1	170	40	0	73	0	0	1	1	2	0	0	0	1	2.88672
TCGA-BC-A216	3.70137	0	1	62	3.4	0.9	2	164	44		831	0		3	3	3	1	0			1.69519
TCGA-BD-A2L6	3.73425	0	0	69	3.7	1.2	1	168	72	1	53			2		3		1	0	1	0.730501
TCGA-DD-A1EG	3.7589	1	1	76	4.2	0.6	1	168	49	0	16	0	0	1	1	2	1	0	1		0.700844
TCGA-ZS-A9CD	3.79726	1	1	73	48	73	1		94	1				2	2	3		0	0	1	0.686139
TCGA-BC-A217	3.8274	1	0	75	4.4	0.8	2	163	69		28	0		2	2	2	0	1	0	1	2.03012
TCGA-BC-A10S	3.89863	1	0	81	3.6		1		99					3			0	1	0		0.692104
TCGA-DD-AACW	3.90137	0		43	4	1	1	166	74	0	1726	0	0	1	1	2	0	0		1	1.13506
TCGA-DD-AACY	3.9726	0	1	61	3.1	0.6	1	162	63	0	290	0	0	1	1	1	0	0	1	1	0.588995
TCGA-2Y-A9H4	3.97808	0		68	4.6	1.2	1	167	109	0	11		0	1	1	3	1	0	1	1	0.83312
TCGA-BC-4072	4.08219	1		74	4.4	1	2		105			0	0	3	3	2	1	1	0	1	1.11273
TCGA-DD-A1EH	4.09589	0	0	23	4.7	1	1	179	54	1	94340	0	0	3	3	2	1	1	0	0	0.891601
TCGA-2Y-A9H3	4.15342	0	0	45	5.3	0.9	1	179	59	2	5640			2	2	2	1	1	1	1	0.814747
TCGA-DD-AAEI	4.19452	0	0	72	3.6	0.9	1	166		0	24	0	0	1	1	1	0	0	1	1	0.632816
TCGA-DD-AACV	4.19452	0		53	4.3	1.2	1	169	46	0	9	0	0	1	1		0	1	0	0	0.853708
TCGA-G3-A25T	4.25479	0	0	45	0.4	0.7	2	167		0	7	0	0	3	3	3	0	0	0		1.54126
TCGA-DD-A11D	4.27397	1	0	57	4.5	1.1	2	163		1	8	0	0	1	1	3	1	0	1		0.738352
TCGA-DD-AACT	4.27945	0	1	69	4.4	0.7	2	158	73	0	4	0	0	1	1	4	0	0	0	1	0.671933
TCGA-DD-AACU	4.29315	0		59	4.4	1.1	1	166	62	0	22	0	0	1	1	3	0	0	0	1	0.766245
TCGA-DD-AACI	4.43288	0	1	69	3.6	1	1	155	53	1	1	0	0	2	2	1	0	0	0	1	0.643035
TCGA-DD-A116	4.44384	1		68	4.1	1.1	1	175	110	1	24	0	0	3	3	1	0		0		0.880798
TCGA-2Y-A9GT	4.44932	1	0	51	3.7	0.8	1	182	92	0	17			1	1	2	1	0	1		0.780928
TCGA-DD-AAW3	4.47397	0	0	69	4.1	1	1	162		0	3	0	0	1	1	2	1	0	0	0	0.842397
TCGA-G3-A25U	4.48219	0	1	63	0.3	0.5	2	153	73	0	10	0	0	1	1	2	0	0	1	1	0.725595
TCGA-DD-AACC	4.61644	1	1	61	3.9	1.3	1	165	59	0	24	0	0	1	1	3	0	0	1	1	0.720218
TCGA-DD-A39X	4.6411	1	0	78	4.1	0.9	2	152		1	10	0		1	1	1	1	0	0		0.73224
TCGA-DD-A4NL	4.68767	0	0	46	4.4	1	1	173	81	1	2	0	0	1	1	3	0	0	0	1	0.618515
TCGA-DD-AAVX	4.70685	0	1	38	3.9	1	1	178		0	1	0	0	2	2	2	1	1	1		0.750568
TCGA-2Y-A9H2	4.74247	0	0	64	4.5	1.4	2	176	113	0	2		0	1	1	2	0	0	0	1	1.26921
TCGA-G3-A25X	4.87397	0	1	73	0.4	0.8	1	165	99	0	11	0	0	2	2	3	0	0	0	1	1.03235
TCGA-NI-A4U2	4.90685	1	0	71		0.8	1	171	52	0	5			3	3	2	1	0	0	0	0.729845
TCGA-DD-AACS	4.94247	0		39	4.3	1.1	1	172	82	0	1	0	0	1	1	3	0	0	1	1	0.73805
TCGA-DD-AAVS	4.99452	0	1	56	3	1	1	169		1	50149	0	0	1	1	1	0	0	0		0.837733
TCGA-FV-A23B	5.07397	1		70			2		81			0	0	2	2	2			0	0	0.792255
TCGA-DD-AAW2	5.08219	0	0	69	4	1.1	1	156	69	1	3	0	0	1	1	2	1	0	1		0.739178
TCGA-DD-AACO	5.13973	0	1	40	3.7	1.4	1	164	56	0	5	0	0	1	1	2	0	0	0		0.653422
TCGA-DD-AAVZ	5.20548	0	0	38	3.8	1.2	1	171	97	0	945	0	0	1	1	2	1	0	1		0.656569
TCGA-2Y-A9GU	5.31233	0	0	55	4.4	0.9	2	154	99	0	304			1	1	2	1		0		0.834052
TCGA-DD-AAVY	5.39726	0	0	56	3	1.2	1	161	75	0	11	0	0	3	3	2	1	1	1	1	0.818198
TCGA-DD-AAW1	5.44932	0	1	55	4	1.2	1	167	54	0	4	0	0	3	3	2	0	1	0	1	0.713392
TCGA-DD-AAW0	5.52055	0	1	54	4.6	1.3	1	172	70	0	3	0	0	1	1	2	1	0	0		0.710443
TCGA-DD-A1EB	5.52603	0	0	72	3.7	1.3	2	164	53	1	7	0	0	1	1	2	1	0	1	1	0.648709
TCGA-DD-AADR	5.55616	0	1	58	4.4	1	1	170	50	0	3	0	0	1	1	1	0	0	1		0.846595
TCGA-DD-AACJ	5.7589	0		75	3.6	1	1	159	73	2	25	0	0	2	2	3	0	1	0	0	1.15127
TCGA-BC-A110	5.79726	1		51	3.7	3.5	2	155	103					1		2	1	0	1		0.664771
TCGA-DD-A3A2	5.83836	1	0	76	4.2	0.8	2	178	52	0		0	0	1	1	2	0	0	1		0.610676
TCGA-DD-AACE	5.98356	0	1	62	4.4	1.2	1	162	75	0	2	0	0	1	1	3	0	0	0	1	0.787958
TCGA-DD-AAVU	6.03288	0	1	46	4.6	1.2	1	160		1	2	0	0	2	2	2	0	1	0	1	0.918413
TCGA-DD-A4NO	6.15068	0	1	65	4.5	1.6	1	176	68	0	3	0	0	1	1	2	0	0	0		0.899096
TCGA-DD-AACA	6.30411	0	1	65	3.7	1.2	1	165	67	0	7	0	0	1	1	2	0	0	0	1	0.945817
TCGA-DD-A1ED	6.30411	0	0	68	4.2	1.3	1	168	52	1	3	0	0	1	1	3	0	0	1	1	0.640472
TCGA-DD-AAVW	6.34795	0	0	35	4.6	1.1	1	162		0	927	0	0	1	1	2	0	0	1		0.761281
TCGA-DD-AACB	6.36712	0	1	74	4.1	1.1	2	156	64	0	1902	0	0	1	1	3	0	1	1	1	1.22176
TCGA-DD-A4NV	6.56986	0	0	61	3.9	0.8	1	179	55	1	3	0	0	3	3	3	1	0	0	1	0.885698
TCGA-ZS-A9CF	6.60822	0	0	64	51	89	1			0				2	2	3		1		0	0.970436
TCGA-DD-A1EA	6.61644	0	1	68	3.3	1.2	1	168	65	0	3	0	0	2	2	3	1	1	0	1	0.763149
TCGA-DD-A113	6.64384	0	0	55	4.3	0.8	2	154	80	1	133	0	0	2	2	3		1	0		0.69966
TCGA-2Y-A9GX	6.69041	0	0	68	4.3	0.7	1	175	88	1	1			1	1	2	0		1	0	0.75428
TCGA-DD-AAVV	6.72603	0	1	56	4.6	1.3	1	158		1	7	0	0	2	2	2	0	1	1	0	0.748327
TCGA-DD-A4NS	6.72877	1	0	61		1.1	2	167	42	0	2	0	0	1	1	3	1	0	0	1	1.03562
TCGA-FV-A4ZP	6.81096	1		78			1	168	97		20326	0		3	3	2		1	0	0	2.08674
TCGA-DD-AAVR	6.88493	0	0	44	3.6	1.1	1	165	80	1	36	0	0	1	1	2	1	0	1		0.661702
TCGA-2Y-A9GV	6.93699	1		54	4.2	0.6	2	167	122	2	6			1	1	1	0		1		0.751013
TCGA-DD-A115	6.96438	1	0	53	4.1	1.1	1	168	74	0	10	0	0	3	3	2	0	0	1		0.838296
TCGA-DD-AAVQ	7.47397	0	1	38	3	1.1	1	171	97	1	1456	0	0	1	1	2	0	0	1		0.982543
TCGA-DD-A4ND	7.52329	0	0	56	3.9	0.7	2	162	70	1		0	0	1	1		1	0	0		0.777882
TCGA-DD-AAVP	7.53973	0	1	48	4.3	1.2	1	167	101	0	2	0	0	1	1	2	1	0	1		0.783978
TCGA-DD-A3A5	8.56164	1	0	66	4.2	0.7	2	170	65	1	55	0	0	3	3	2	0	0	0		0.848036
TCGA-DD-A3A6	8.92603	1	0	72	4.3	1	2	175	62	0		0	0	2	2	1	0	1	1	0	1.06371
TCGA-DD-A4NP	9.06301	0	0	32	2.4	1.9	1	177	63	0	2	0	0	1	1	2	0	0	1		0.705877
TCGA-DD-A118	9.41644	0	0	77	3.4	0.9	2	169	62	1	85150	0	0	2	2	3	0	0	0		0.749036
TCGA-DD-A73G	9.52877	0	0	73	3.2	0.7	2	155	55	0	2035400	0	0	1	1	2	1	0	1	1	0.888634
TCGA-2Y-A9H0	10.0685	0	0	49	2	0.8	1	180	84	0	7598	0	0	3	3	4			0		0.789407
