# Supplementary material for: Development and Validation of a Prognostic Signature Associated With Tumor Microenvironment Based on Autophagy-Related lncRNA Analysis in Hepatocellular Carcinoma
Source: Front Med (Lausanne). 2021 Dec 14;8:762570. doi: 10.3389/fmed.2021.762570 (PMC8712323; doi:10.3389/fmed.2021.762570)
Supplement: Supplementary Excel S2 — Clinical data of patients with HCC from the International Cancer Genome Consortium (ICGC) database. [file Data_Sheet_3.XLSX]

## Sheet: indepInput
id	futime	fustat	Gender (0=Female,1=Male	Age	Stage	Prior_malignancy (0=Abstract; 1=Present)	Riskscore
DO45305	0.821918	1	1	66	4	0	2.77451
DO45297	3.45205	1	0	61	4	0	2.73383
DO45289	0.986301	0	0	78	3	0	2.56266
DO45205	0.246575	1	0	67	2	0	2.458
DO45285	1.31507	0	1	59	3	0	2.44141
DO23526	2.87671	0	1	66	3	0	2.40007
DO45217	0.739726	1	0	69	3	0	2.29301
DO45303	2.71233	0	0	62	3	0	2.24721
DO23508	1.06849	0	0	79	2	0	2.23886
DO45209	3.69863	0	1	70	4	0	2.14159
DO45301	3.94521	1	1	56	2	0	2.08549
DO23519	1.72603	0	1	65	3	0	2.04242
DO45245	0.657534	1	0	75	2	1	1.97064
DO50791	1.31507	1	0	79	1	0	1.90077
DO23521	3.0411	0	1	63	3	0	1.63351
DO45277	1.64384	0	1	64	3	0	1.63295
DO50799	1.47945	0	0	66	2	0	1.63009
DO45251	2.46575	0	0	57	2	0	1.61104
DO45299	3.94521	0	0	70	1	0	1.58381
DO45211	0.657534	0	1	76	3	0	1.58315
DO45259	0.90411	0	1	65	3	0	1.48519
DO45189	3.28767	0	0	85	2	0	1.46617
DO45283	1.39726	0	1	60	3	1	1.44008
DO48720	1.56164	0	0	62	2	0	1.43024
DO45219	2.9589	0	1	78	2	0	1.42351
DO45249	1.72603	0	1	57	1	0	1.39923
DO48747	1.47945	0	1	62	3	0	1.38151
DO45279	3.53425	0	1	67	3	0	1.37562
DO45185	1.64384	0	1	89	2	0	1.342
DO23537	2.46575	1	1	79	2	1	1.32247
DO50785	0.246575	1	1	37	4	0	1.28423
DO45147	1.9726	1	1	57	2	0	1.28319
DO45265	2.79452	0	1	73	3	0	1.26835
DO45269	2.05479	0	1	59	3	0	1.21842
DO45149	3.45205	0	0	70	2	0	1.19422
DO45239	2.38356	0	1	42	2	0	1.19325
DO50806	1.47945	0	1	70	4	0	1.17873
DO45173	3.20548	0	1	63	3	0	1.17857
DO45161	1.47945	1	1	74	2	1	1.16581
DO48717	0.493151	1	1	54	4	0	1.1562
DO50820	1.39726	0	0	77	3	0	1.14719
DO23515	3.36986	0	1	71	2	1	1.1378
DO48730	1.72603	0	0	73	2	0	1.13193
DO45155	5.91781	0	1	69	2	1	1.13058
DO45307	0.657534	1	0	54	4	0	1.12994
DO45227	2.79452	0	0	57	2	0	1.12615
DO23547	2.79452	0	1	74	1	0	1.11743
DO50829	1.56164	0	1	78	3	0	1.11077
DO45287	1.06849	0	1	74	1	1	1.06561
DO45197	3.20548	0	1	51	2	0	1.05612
DO23533	2.46575	0	1	61	2	0	1.0557
DO45092	3.28767	1	1	62	4	0	1.03091
DO23532	2.63014	0	0	71	1	0	1.02244
DO45105	4.60274	0	1	61	1	0	0.995952
DO23513	3.28767	0	1	76	3	0	0.995181
DO50855	1.56164	0	1	47	2	0	0.992448
DO45145	0.164384	1	1	78	3	0	0.988793
DO23529	2.54795	0	1	72	4	0	0.981678
DO45193	0.328767	1	0	68	4	1	0.970909
DO23545	1.56164	1	1	67	2	1	0.960599
DO45131	0.986301	1	1	53	4	0	0.958241
DO50844	0.821918	0	1	75	4	0	0.949748
DO48697	2.21918	1	0	64	2	0	0.9453
DO45267	1.56164	1	1	73	3	0	0.937612
DO50802	2.54795	0	1	49	2	1	0.936522
DO45273	1.31507	0	1	62	2	0	0.936327
DO45203	3.20548	0	0	71	2	0	0.931046
DO45231	2.54795	0	1	84	2	0	0.923722
DO50793	1.47945	0	1	76	4	1	0.921763
DO48737	1.9726	0	1	52	1	0	0.918585
DO23540	2.05479	0	1	73	1	0	0.908046
DO45139	3.61644	0	1	63	3	0	0.898518
DO45125	4.60274	0	1	58	3	0	0.893699
DO48719	1.89041	1	1	80	2	0	0.88757
DO45207	2.87671	0	1	68	1	0	0.881344
DO23534	2.30137	0	1	60	2	0	0.879171
DO45187	3.45205	0	0	32	1	0	0.871124
DO48728	0.410959	1	0	74	2	1	0.868494
DO48695	1.9726	0	1	77	2	1	0.866798
DO45141	3.61644	0	1	73	2	0	0.855718
DO50813	1.15068	0	1	56	2	0	0.855502
DO45179	1.64384	0	0	78	2	0	0.853888
DO50809	1.9726	1	1	56	3	0	0.847552
DO23546	2.87671	0	1	63	2	0	0.843545
DO48732	1.72603	0	1	73	3	0	0.835096
DO45127	1.15068	1	1	73	3	0	0.834837
DO45221	1.06849	1	0	75	4	0	0.834549
DO48757	1.31507	0	0	68	3	0	0.825395
DO23510	2.38356	0	0	80	2	0	0.818846
DO23535	2.63014	0	1	67	1	0	0.814374
DO45171	1.64384	0	1	56	3	0	0.812782
DO23549	2.71233	0	1	74	3	0	0.810034
DO48723	1.64384	0	1	73	1	0	0.79086
DO45241	2.9589	0	1	49	1	0	0.785918
DO50832	0.246575	0	1	73	3	0	0.781777
DO45191	3.28767	0	0	61	2	0	0.781072
DO50825	1.06849	0	1	70	2	0	0.771531
DO45253	2.38356	0	1	50	2	0	0.77072
DO23524	2.87671	0	0	71	2	1	0.761099
DO45213	3.28767	0	1	58	1	0	0.752443
DO45113	4.27397	0	1	58	3	0	0.752158
DO23536	2.54795	0	1	56	2	0	0.749817
DO45157	5.42466	0	1	62	2	0	0.744592
DO48700	2.21918	0	0	78	2	0	0.743112
DO50815	0.410959	0	1	62	3	0	0.739375
DO45095	4.43836	0	1	66	2	0	0.736113
DO48743	1.56164	0	0	69	2	1	0.725349
DO50816	1.06849	0	1	63	2	0	0.72084
DO48704	2.05479	0	0	68	3	0	0.714259
DO50822	1.39726	0	1	66	2	0	0.713599
DO50859	0.493151	0	1	77	2	1	0.711413
DO50807	1.47945	0	1	67	1	0	0.709663
DO45103	1.23288	0	1	47	3	0	0.706977
DO45119	1.39726	1	1	74	3	1	0.705646
DO45163	2.63014	0	1	76	2	0	0.704131
DO45243	2.54795	0	0	74	3	0	0.70278
DO45165	1.89041	0	1	75	2	0	0.699416
DO50778	1.72603	0	1	60	4	0	0.699399
DO45257	2.21918	0	1	46	3	0	0.698271
DO48701	2.13699	0	1	78	2	0	0.697392
DO48706	2.38356	0	1	72	2	0	0.690601
DO45099	4.35616	0	1	46	3	0	0.688004
DO48736	1.64384	0	0	76	1	0	0.685953
DO48679	3.28767	0	1	72	2	0	0.684338
DO50800	1.39726	0	1	74	2	0	0.682346
DO48712	2.21918	0	1	50	2	0	0.681157
DO45107	4.68493	0	0	63	2	0	0.672946
DO45153	3.78082	0	0	77	2	0	0.671304
DO45133	1.80822	0	1	64	3	0	0.670839
DO48741	0.657534	0	1	64	3	0	0.667782
DO23542	2.63014	0	1	66	3	0	0.667408
DO45169	3.69863	0	1	74	3	0	0.667209
DO45183	1.56164	1	0	72	2	0	0.664814
DO23544	2.63014	0	1	67	2	0	0.662476
DO45137	3.61644	0	1	38	1	0	0.662137
DO48751	1.31507	1	1	68	2	0	0.660376
DO23530	0.493151	1	1	53	4	0	0.656368
DO45235	2.46575	0	0	68	1	0	0.651523
DO23543	2.79452	0	1	63	2	0	0.645255
DO50850	1.9726	0	1	74	3	0	0.63531
DO48682	0.328767	0	0	72	3	1	0.632002
DO45123	1.56164	1	0	78	2	0	0.623389
DO45223	2.79452	0	1	67	4	0	0.617029
DO45096	3.53425	1	1	69	2	0	0.616329
DO23514	3.53425	0	1	64	2	0	0.614768
DO45225	2.87671	0	1	69	1	0	0.608247
DO23548	2.30137	0	0	78	1	0	0.607923
DO48681	2.46575	0	1	57	2	0	0.607332
DO50845	0.575342	0	1	72	3	0	0.605398
DO45233	2.46575	0	1	83	3	1	0.604032
DO23509	2.13699	1	1	60	3	0	0.600084
DO50818	1.39726	0	1	65	2	0	0.593237
DO48693	2.46575	0	1	71	2	0	0.593062
DO48677	3.12329	0	1	58	3	0	0.586747
DO45159	4.0274	0	1	65	3	0	0.582213
DO23525	2.87671	0	1	71	4	0	0.577852
DO23528	2.79452	0	0	45	2	0	0.576576
DO50787	1.31507	0	1	63	3	0	0.573156
DO50840	0.90411	0	1	49	2	0	0.572926
DO50811	1.23288	0	1	62	1	0	0.566339
DO23523	2.9589	0	1	52	3	0	0.562196
DO45121	4.19178	0	1	61	3	0	0.559552
DO23512	3.45205	0	1	60	1	0	0.555955
DO23527	2.87671	0	1	72	1	0	0.548686
DO45215	3.20548	0	1	65	2	0	0.545119
DO45181	3.28767	0	0	84	2	0	0.535731
DO45177	3.45205	0	0	81	3	0	0.534459
DO45229	2.71233	0	1	74	1	0	0.529571
DO45135	3.86301	0	1	77	1	0	0.529147
DO45115	2.30137	0	1	81	2	1	0.52648
DO45101	4.60274	0	1	63	2	0	0.521028
DO45263	0.739726	1	1	67	3	0	0.520825
DO48716	1.9726	0	1	71	2	0	0.519605
DO48715	1.89041	1	0	58	2	0	0.51881
DO45097	4.43836	0	1	69	3	0	0.517779
DO45281	2.05479	0	1	83	4	0	0.516299
DO45091	3.61644	1	1	56	2	0	0.514878
DO50819	1.39726	0	0	72	2	0	0.509402
DO45175	3.12329	0	1	74	2	0	0.504022
DO45129	4.0274	0	1	61	3	0	0.498215
DO48721	2.46575	0	0	58	1	0	0.497084
DO45094	4.52055	0	1	76	3	0	0.494935
DO48727	1.06849	1	0	81	2	0	0.492046
DO50804	1.9726	0	1	81	2	1	0.49196
DO45093	1.9726	1	1	71	2	0	0.489245
DO45143	3.53425	0	1	69	3	0	0.484552
DO50776	1.89041	0	1	75	1	1	0.482971
DO45199	3.69863	0	0	86	2	0	0.479437
DO50774	1.9726	0	0	68	2	0	0.47007
DO45247	0.575342	0	0	31	2	0	0.450794
DO45195	1.06849	0	1	62	1	0	0.44919
DO23511	0.493151	0	0	83	3	0	0.446415
DO45255	1.9726	0	1	81	3	0	0.444667
DO50803	1.47945	0	0	62	1	1	0.440009
DO45201	2.46575	0	1	49	1	0	0.435934
DO23552	2.21918	0	0	80	1	0	0.434197
DO50789	1.56164	0	0	73	2	1	0.427756
DO50798	0.0821918	1	1	77	3	0	0.42419
DO23531	2.46575	0	0	78	3	0	0.422296
DO227801	1.80822	0	0	77	1	1	0.41727
DO48733	1.64384	0	1	72	2	0	0.414578
DO45117	3.0411	1	0	73	2	0	0.414192
DO48672	1.23288	0	1	81	2	1	0.412131
DO23541	2.54795	0	1	65	2	0	0.411241
DO50817	1.06849	0	1	75	2	0	0.40938
DO50805	1.89041	0	1	72	2	1	0.405937
DO48759	1.9726	0	1	73	3	0	0.403555
DO48761	2.38356	0	1	55	2	0	0.398383
DO23538	1.23288	0	1	67	2	0	0.395889
DO45111	4.35616	0	1	74	2	0	0.391271
DO48725	2.13699	0	1	66	1	0	0.390716
DO23550	2.71233	0	1	69	1	0	0.389307
DO50783	1.31507	0	1	62	3	1	0.38831
DO48760	1.89041	0	0	70	2	0	0.383425
DO50857	0.575342	0	1	72	2	0	0.381238
DO45237	2.46575	0	1	58	2	0	0.376563
DO50808	1.56164	0	1	68	2	1	0.359147
DO23539	3.0411	0	1	77	1	1	0.355651
DO45261	2.71233	0	1	74	3	0	0.353198
DO50839	0.90411	0	0	47	3	0	0.348826
DO48746	1.56164	0	1	76	3	0	0.331495
DO48742	1.64384	0	1	76	2	0	0.29439
DO23551	0.410959	1	1	73	3	0	0.294101
DO45167	3.94521	1	1	67	2	0	0.281346
DO45109	4.35616	0	1	63	2	0	0.258743
DO227643	3.45205	0	1	79	2	0	0.256727
DO50814	1.15068	0	1	83	3	0	0.24597
DO23518	3.61644	0	1	67	2	0	0.216241
DO23517	3.28767	0	1	62	2	0	0.17761
DO48674	3.45205	0	1	80	2	0	0.167394
